# Supplementary material for: CDK12 and CDK13 in oncology: from RNA regulation to therapeutic targeting
Source: Cell Oncol (Dordr). 2026 Jan 5;49(1):13. doi: 10.1007/s13402-025-01131-z (PMC12769584; doi:10.1007/s13402-025-01131-z)
Supplement: Supplementary file 1 — Supplementary Material 1 [file 13402_2025_1131_MOESM1_ESM.xlsx]

## Sheet: Sheet1
Studies included:
Acinar Cell Carcinoma of the Pancreas (JHU, J Pathol 2014)
Acral Melanoma (TGEN, Genome Res 2017)
Acute Lymphoblastic Leukemia (St Jude, Nat Genet 2016)
Acute Myeloid Leukemia (OHSU, Cancer Cell 2022)
Acute Myeloid Leukemia (OHSU, Nature 2018)
Acute Myeloid Leukemia (TCGA, PanCancer Atlas)
Acute myeloid leukemia or myelodysplastic syndromes (WashU, 2016)
Adenoid Cystic Carcinoma (FMI, Am J Surg Pathl. 2014)
Adenoid Cystic Carcinoma (JHU, Cancer Prev Res 2016)
Adenoid Cystic Carcinoma (MDA, Clin Cancer Res 2015)
Adenoid Cystic Carcinoma (MSK, Nat Genet 2013)
Adenoid Cystic Carcinoma (Sanger/MDA, JCI 2013)
Adenoid Cystic Carcinoma Project (J Clin Invest 2019)
Adenoid Cystic Carcinoma of the Breast (MSK, J Pathol. 2015)
Adrenocortical Carcinoma (TCGA, PanCancer Atlas)
Ampullary Carcinoma (Baylor College of Medicine, Cell Reports 2016)
Basal Cell Carcinoma (UNIGE, Nat Genet 2016)
Bladder Cancer (Columbia University/MSK, Cell 2018)
Bladder Cancer (MSK, Eur Urol 2014)
Bladder Cancer (MSK, J Clin Onco 2013)
Bladder Urothelial Carcinoma (BGI, Nat Genet 2013)
Bladder Urothelial Carcinoma (DFCI/MSK, Cancer Discov 2014)
Bladder Urothelial Carcinoma (TCGA, PanCancer Atlas)
Brain Lower Grade Glioma (TCGA, PanCancer Atlas)
Breast Cancer (HTAN, 2022)
Breast Cancer (METABRIC, Nature 2012 & Nat Commun 2016)
Breast Cancer (MSK, NPJ Breast Cancer 2019)
Breast Cancer (SMC 2018)
Breast Fibroepithelial Tumors (Duke-NUS, Nat Genet 2015)
Breast Invasive Carcinoma (British Columbia, Nature 2012)
Breast Invasive Carcinoma (Broad, Nature 2012)
Breast Invasive Carcinoma (Sanger, Nature 2012)
Breast Invasive Carcinoma (TCGA, PanCancer Atlas)
Cervical Squamous Cell Carcinoma (TCGA, PanCancer Atlas)
China Pan-cancer (OrigiMed, Nature 2022)
Cholangiocarcinoma (ICGC, Cancer Discov 2017)
Cholangiocarcinoma (National Cancer Centre of Singapore, Nat Genet 2013)
Cholangiocarcinoma (National University of Singapore, Nat Genet 2012)
Cholangiocarcinoma (TCGA, PanCancer Atlas)
Chronic Lymphocytic Leukemia (Broad, Cell 2013)
Chronic Lymphocytic Leukemia (Broad, Nature 2015)
Chronic Lymphocytic Leukemia (Broad, Nature Genetics 2022)
Chronic Lymphocytic Leukemia (IUOPA, Nature 2015)
Chronic lymphocytic leukemia (ICGC, Nature Genetics 2011)
Classical Hodgkins Lymphoma (SCCC, Blood Cancer Discov 2023)
Clear Cell Renal Cell Carcinoma (DFCI, Science 2019)
Colon Adenocarcinoma (CaseCCC, PNAS 2015)
Colon Cancer (CPTAC-2 Prospective, Cell 2019)
Colon Cancer (Sidra-LUMC AC-ICAM, Nat Med 2023)
Colorectal Adenocarcinoma (DFCI, Cell Reports 2016)
Colorectal Adenocarcinoma (Genentech, Nature 2012)
Colorectal Adenocarcinoma (TCGA, PanCancer Atlas)
Colorectal Adenocarcinoma Triplets (MSK, Genome Biol 2014)
Colorectal Cancer (CAS Shanghai, Cancer Cell 2020)
Combined Hepatocellular and Intrahepatic Cholangiocarcinoma (Peking University, Cancer Cell 2019)
Cutaneous Squamous Cell Carcinoma (DFCI, Clin Cancer Res 2015)
Cutaneous Squamous Cell Carcinoma (MD Anderson, Clin Cancer Res 2014)
Cutaneous Squamous Cell Carcinoma (UCSF, NPJ Genom Med 2021)
Cutaneous T Cell Lymphoma (Columbia U, Nat Genet 2015)
Cystic Tumor of the Pancreas (Johns Hopkins, PNAS 2011)
Desmoplastic Melanoma (Broad Institute, Nat Genet 2015)
Diffuse Glioma (GLASS Consortium, Nature 2019)
Diffuse Large B cell Lymphoma (DFCI, Nat Med 2018)
Diffuse Large B-Cell Lymphoma (Duke, Cell 2017)
Diffuse Large B-Cell Lymphoma (TCGA, PanCancer Atlas)
Diffuse Large B-cell Lymphoma (BCGSC, Blood 2013)
Disparities in metastatic colorectal cancer between Africans and Americans (MSK, 2020)
Endometrial Carcinoma (CPTAC, Cell 2020)
Endometrial Carcinoma MSI (MSK, Clin Cancer Res 2022)
Endometrial Carcinoma cfDNA (MSK, Clin Cancer Res 2022)
Esophageal Adenocarcinoma (DFCI, Nat Genet 2013)
Esophageal Adenocarcinoma (TCGA, PanCancer Atlas)
Esophageal Squamous Cell Carcinoma (ICGC, Nature 2014)
Esophageal Squamous Cell Carcinoma (UCLA, Nat Genet 2014)
Ewing Sarcoma (Institut Curie, Cancer Discov 2014)
Gallbladder Carcinoma (Shanghai, Nat Genet 2014)
Gastric Adenocarcinoma (TMUCIH, PNAS 2015)
Gastric Cancer (OncoSG, 2018)
Glioblastoma (CPTAC, Cell 2021)
Glioblastoma (Columbia, Nat Med. 2019)
Glioblastoma Multiforme (TCGA, PanCancer Atlas)
Glioma (MSK, Nature 2019)
Head and Neck Squamous Cell Carcinoma (Broad, Science 2011)
Head and Neck Squamous Cell Carcinoma (Johns Hopkins, Science 2011)
Head and Neck Squamous Cell Carcinoma (TCGA, PanCancer Atlas)
Hepatocellular Adenoma (INSERM, Cancer Cell 2014)
Hepatocellular Carcinoma (CLCA, Nature 2024)
Hepatocellular Carcinoma (MERiC/Basel, Nat Commun. 2022)
Hepatocellular Carcinomas (INSERM, Nat Genet 2015)
Histiocytosis Cobimetinib (MSK, Nature 2019)
Insulinoma (Shanghai, Nat Commun 2013)
Intrahepatic Cholangiocarcinoma (JHU, Nat Genet 2013)
Intrahepatic Cholangiocarcinoma (Mount Sinai 2015)
Intrahepatic Cholangiocarcinoma (Shanghai, Nat Commun 2014)
Kidney Chromophobe (TCGA, PanCancer Atlas)
Kidney Renal Clear Cell Carcinoma (BGI, Nat Genet 2012)
Kidney Renal Clear Cell Carcinoma (IRC, Nat Genet 2014)
Kidney Renal Clear Cell Carcinoma (TCGA, PanCancer Atlas)
Kidney Renal Papillary Cell Carcinoma (TCGA, PanCancer Atlas)
Liver Hepatocellular Adenoma and Carcinomas (MSK, PLOS One 2018)
Liver Hepatocellular Carcinoma (AMC, Hepatology 2014)
Liver Hepatocellular Carcinoma (RIKEN, Nat Genet 2012)
Liver Hepatocellular Carcinoma (TCGA, PanCancer Atlas)
Low-Grade Gliomas (UCSF, Science 2014)
Low-Grade Serous Ovarian Cancer (MSK, Clin Cancer Res 2022)
Lung Adenocarcinoma (Broad, Cell 2012)
Lung Adenocarcinoma (CPTAC, Cell 2020)
Lung Adenocarcinoma (OncoSG, Nat Genet 2020)
Lung Adenocarcinoma (TCGA, PanCancer Atlas)
Lung Adenocarcinoma (TSP, Nature 2008)
Lung Cancer (SMC, Cancer Research 2016)
Lung Cancer in Never Smokers (NCI, Nature Genetics 2021)
Lung Squamous Cell Carcinoma (CPTAC, Cell 2021)
Lung Squamous Cell Carcinoma (TCGA, PanCancer Atlas)
MSK-CHORD (MSK, Nature 2024)
MSS Mixed Solid Tumors (Broad/Dana-Farber, Nat Genet 2018)
Malignant Peripheral Nerve Sheath Tumor (MSK, Nat Genet 2014)
Mantle Cell Lymphoma (IDIBIPS, PNAS 2013)
Medulloblastoma (Broad, Nature 2012)
Medulloblastoma (DKFZ, Nature 2017)
Medulloblastoma (PCGP, Nature 2012)
Medulloblastoma (Sickkids, Nature 2016)
Melanoma (MSK, NEJM 2014)
Meningioma (University of Toronto, Nature 2021)
Mesothelioma (TCGA, PanCancer Atlas)
Metastatic Biliary Tract Cancers (SUMMIT - Neratinib Basket Trial, 2022)
Metastatic Breast Cancer (DFCI, Cancer Discov 2020)
Metastatic Breast Cancer (INSERM, PLoS Med 2016)
Metastatic Melanoma (DFCI, Nature Medicine 2019)
Metastatic Melanoma (DFCI, Science 2015)
Metastatic Melanoma (MSK, JCO Precis Oncol 2017)
Metastatic Melanoma (UCLA, Cell 2016)
Metastatic Prostate Adenocarcinoma (MCTP, Nature 2012)
Metastatic Prostate Adenocarcinoma (SU2C/PCF Dream Team, PNAS 2019)
Metastatic Solid Cancers (UMich, Nature 2017)
Mixed Tumors Selpercatinib RET Trial (MSK, Nat Commun. 2022)
Multiple Myeloma (Broad, Cancer Cell 2014)
Myelodysplasia (UTokyo, Nature 2011)
Myelodysplastic Syndromes (MDS IWG, IPSSM, NEJM Evidence 2022)
Myeloproliferative Neoplasms (CIMR, NEJM 2013)
Myoepithelial Carcinomas of Soft Tissue (WCM, CSH Molecular Case Studies 2022)
Nasopharyngeal Carcinoma (Singapore, Nat Genet 2014)
Neuroblastoma (AMC Amsterdam, Nature 2012)
Neuroblastoma (Broad, Nature 2015)
Neuroendocrine Prostate Cancer (Multi-Institute, Nat Med 2016)
Non-Hodgkin Lymphoma (BCGSC, Nature 2011)
Non-Small Cell Lung Cancer (MSK, Cancer Cell 2018)
Non-Small Cell Lung Cancer (TRACERx, NEJM & Nature 2017)
Non-Small Cell Lung Cancer (University of Turin, Lung Cancer 2017)
Normal Fibroblasts (UCSF, BioRxiv 2024)
Normal Keratinocytes (UCSF, BioRxiv 2024)
Normal Melanocytes (UCSF, Nature 2020)
Oral Squamous Cell Carcinoma (MD Anderson, Cancer Discov 2013)
Ovarian Cancer (Gray Foundation, Cancer Discov 2024)
Ovarian Serous Cystadenocarcinoma (TCGA, PanCancer Atlas)
Pan-cancer Analysis of Advanced and Metastatic Tumors (BCGSC, Nature Cancer 2020)
Pan-cancer analysis of whole genomes (ICGC/TCGA, Nature 2020)
Pancreatic Adenocarcinoma (QCMG, Nature 2016)
Pancreatic Adenocarcinoma (TCGA, PanCancer Atlas)
Pancreatic Cancer (UTSW, Nat Commun 2015)
Pancreatic Ductal Adenocarcinoma (CPTAC, Cell 2021)
Pancreatic Neuroendocrine Tumors (Johns Hopkins University, Science 2011)
Pancreatic Neuroendocrine Tumors (Multi-Institute, Nature 2017)
Pediatric Acute Lymphoid Leukemia - Phase II (TARGET, 2018)
Pediatric Acute Myeloid Leukemia (TARGET, 2018)
Pediatric Brain Cancer (CPTAC/CHOP, Cell 2020)
Pediatric Ewing Sarcoma (DFCI, Cancer Discov 2014)
Pediatric Neuroblastoma (TARGET, 2018)
Pediatric Pan-Cancer (DKFZ, Nature 2017)
Pediatric Pan-cancer (Columbia U, Genome Med 2016)
Pediatric Preclinical Testing Consortium (CHOP, Cell Rep 2019)
Pediatric Rhabdoid Tumor (TARGET, 2018)
Pediatric Wilms' Tumor (TARGET, 2018)
Pheochromocytoma and Paraganglioma (TCGA, PanCancer Atlas)
Pleural Mesothelioma (NYU, Cancer Res 2015)
Pre-cancer Colorectal Polyps (HTAN Vanderbilt, Cell 2021)
Primary Central Nervous System Lymphoma (Mayo Clinic, Clin Cancer Res 2015)
Prostate Adenocarcinoma (Broad/Cornell, Nat Genet 2012)
Prostate Adenocarcinoma (Fred Hutchinson CRC, Nat Med 2016)
Prostate Adenocarcinoma (MSK, Cancer Cell 2010)
Prostate Adenocarcinoma (SMMU, Eur Urol 2017)
Prostate Adenocarcinoma (TCGA, PanCancer Atlas)
Prostate Adenocarcinoma Organoids (MSK, Cell 2014)
Prostate Cancer (DKFZ, Cancer Cell 2018)
Prostate Cancer (MSK, Cell Metab 2020)
Prostate Cancer Brain Metastases (Bern, Nat Commun. 2022)
Prostate Cancer MDA PCa PDX (MD Anderson, Clin Cancer Res 2024)
Proteogenomic landscape of breast cancer (CPTAC, Cell 2020)
Renal Clear Cell Carcinoma (UTokyo, Nat Genet 2013)
Renal Non-Clear Cell Carcinoma (Genentech, Nat Genet 2014)
Rhabdoid Cancer (BCGSC, Cancer Cell 2016)
Rhabdomyosarcoma (NIH, Cancer Discov 2014)
SUMMIT - Neratinib Basket Study (Multi-Institute, Nature 2018)
Sarcoma (MSKCC/Broad, Nat Genet 2010)
Sarcoma (TCGA, PanCancer Atlas)
Sarcoma (UCLA, Cell 2024)
Skin Cutaneous Melanoma (Broad, Cell 2012)
Skin Cutaneous Melanoma (TCGA, PanCancer Atlas)
Skin Cutaneous Melanoma (Yale, Nat Genet 2012)
Skin Cutaneous Melanoma(Broad, Cancer Discov 2014)
Small Cell Carcinoma of the Ovary (MSK, Nat Genet 2014)
Small Cell Lung Cancer (Johns Hopkins, Nat Genet 2012)
Small Cell Lung Cancer (U Cologne, Nature 2015)
Small-Cell Lung Cancer (Multi-Institute, Cancer Cell 2017)
Soft Tissue and Bone Sarcoma (MSK, Nat Commun 2022)
Squamous Cell Carcinoma of the Vulva (CUK, Exp Mol Med 2018)
Stomach Adenocarcinoma (Pfizer and UHK, Nat Genet 2014)
Stomach Adenocarcinoma (TCGA, PanCancer Atlas)
Stomach Adenocarcinoma (U Tokyo, Nat Genet 2014)
Testicular Germ Cell Tumors (TCGA, PanCancer Atlas)
The Angiosarcoma Project (Provisional, July 2020)
The Angiosarcoma Project - Count Me In (Nature Medicine, 2020)
The Metastatic Breast Cancer Project (Archived, 2020)
The Metastatic Prostate Cancer Project (Provisional, June 2021)
Thymic Epithelial Tumors (NCI, Nat Genet 2014)
Thymoma (TCGA, PanCancer Atlas)
Thyroid Carcinoma (TCGA, PanCancer Atlas)
Triple-Negative Breast Cancer (FUSCC, Cell Research 2020)
Unclassified Renal Cell Carcinoma (MSK, Nature 2016)
Upper Tract Urothelial Cancer (MSK, Eur Urol 2015)
Upper Tract Urothelial Carcinoma (Cornell/Baylor/MDACC, Nat Commun 2019)
Upper Tract Urothelial Carcinoma (IGBMC, Genome Biology 2021)
Upper Tract Urothelial Carcinoma (MSK, Nat Commun 2020)
Urothelial Carcinoma (BCAN/HCRN, Nat Commun 2022)
Urothelial Carcinoma (Cornell/Trento, Nat Gen 2016)
Uterine Carcinosarcoma (Johns Hopkins, Nat Commun 2014)
Uterine Carcinosarcoma (TCGA, PanCancer Atlas)
Uterine Clear Cell Carcinoma (NIH, Cancer 2017)
Uterine Corpus Endometrial Carcinoma (TCGA, PanCancer Atlas)
Uveal Melanoma (QIMR, Oncotarget 2016)
Uveal Melanoma (TCGA, PanCancer Atlas)
